# Supplementary material for: Contrasting patterns of genetic variation in core and peripheral populations of highly outcrossing and wind pollinated forest tree species
Source: AoB Plants. 2016 Aug 6;8:plw054. doi: 10.1093/aobpla/plw054 (PMC5018396; doi:10.1093/aobpla/plw054)
Supplement: Supplementary Data [file supp_plw054_Supplementary_files.zip]

Archive with 3 entries (3 files):
- aobplants-16028-s02.docx
- aobplants-16028-s03.doc
- aobplants-16028-s01.docx
